# Supplementary material for: A novel metric to improve mismatched primer selection and quantification accuracy in amplifying DNA repeats for quantitative polymerase chain reactions
Source: PLoS One. 2023 Oct 9;18(10):e0292559. doi: 10.1371/journal.pone.0292559 (PMC10561853; doi:10.1371/journal.pone.0292559)
Supplement: S2 Table — (XLSX) [file pone.0292559.s003.xlsx]

## Sheet: Sheet1
Supplemental Table 2. PCR efficiency E and estimated initial target quantity N0 values for reactions using cycling program #1 (60oC only). Values are expressed in mean±SD from triplicate wells.
Primer concentration (nM)	100 nM
Template	Template quantity (pg)	Tel1/tel2		tel1b/tel2b		telg/telc		36B4		IFNB1
		E	N0	E	N0	E	N0	E	N0	E	N0
Tel-ds	6	1.81±2.96x10-2	(1.76±0.39) x10-7	1.77±7.09x10-3	(9.58±0.07) x10-6	1.79±5.23x10-3	(6.80±0.21) x10-8
	0.6	1.79±1.40x10-3	(1.50±0.23) x10-8	1.79±2.10x10-2	(7.81±0.71) x10-7	1.78±4.97x10-3	(5.85±1.24) x10-9
	0.06	1.77±1.19x10-2	(2.16±0.64) x10-9	1.78±1.26x10-2	(9.90±0.89) x10-8	1.78±1.19x10-2	(6.55±1.40) x10-10
36B4-ds	6							1.80±2.05x10-2	(8.89±0.94) x10-4
	0.6							1.78±3.11x10-2	(7.02±0.38) x10-5
	0.06							1.83±5.21x10-2	(1.43±0.06) x10-5
IFNB1-ds	6									1.81±3.89x10-2	(9.39±0.74) x10-4
	0.6									1.80±1.89x10-2	(7.58±0.71) x10-5
	0.06									1.81±4.66x10-2	(1.10±0.19) x10-5
Tel-36B4-ds	6	1.72±5.78x10-2	(4.51±1.88) x10-8	1.79±2.98x10-2	(6.09±0.64) x10-6	1.77±1.76x10-2	(3.35±0.84) x10-8	1.77±3.80x10-2	(9.57±0.52) x10-4
	0.6	1.79±8.58x10-3	(7.19±1.01) x10-9	1.78±7.79x10-3	(5.43±0.66) x10-7	1.77±1.97x10-2	(5.49±2.48) x10-9	1.78±1.98x10-2	(5.82±0.63) x10-5
	0.06	1.78±2.30x10-2	(2.07±0.38) x10-9	1.78±1.32x10-2	(7.91±0.45) x10-8	1.76±2.63x10-2	(5.15±2.53) x10-10	1.78±6.21x10-2	(9.33±0.44) x10-6
Tel-IFNB1-ds	6	1.76±3.45x10-2	(1.31±0.07) x10-7	1.83±3.22x10-2	(7.75±0.55) x10-6	1.80±3.39x10-2	(4.17±1.59) x10-8			1.78±9.25x10-3	(1.65±0.16) x10-3
	0.6	1.82±6.60x10-2	(1.60±0.14) x10-8	1.81±2.66x10-2	(9.35±0.19) x10-7	1.79±3.21x10-2	(4.93±0.28) x10-9			1.77±1.73x10-2	(1.40±0.06) x10-4
	0.06	1.77±2.43x10-2	(2.98±0.55) x10-9	1.78±2.03x10-2	(1.64±0.32) x10-7	1.79±4.61x10-2	(8.09±0.55) x10-10			1.78±3.58x10-2	(2.03±0.20) x10-5
IFNB1-36B4-ds	6							1.82±2.09x10-2	(1.81±0.12) x10-3	1.76±2.07x10-2	(1.82±0.11) x10-3
	0.6							1.80±2.26x10-2	(1.25±0.08) x10-4	1.77±8.04x10-3	(1.42±0.06) x10-4
	0.06							1.78±2.32x10-2	(1.69±0.45) x10-5	1.77±1.94x10-2	(2.15±0.02) x10-5
Primer concentration (nM)	500 nM
Template	Template quantity (pg)	Tel1/tel2		tel1b/tel2b		telg/telc		36B4		IFNB1
		E	N0	E	N0	E	N0	E	N0	E	N0
Tel-ds	6	1.84±7.37x10-2	(8.43±0.37) x10-7	1.85±5.58x10-3	(7.54±0.38) x10-5	1.81±8.16x10-3	(9.47±0.23) x10-7
	0.6	1.85±6.61x10-2	(9.20±0.68) x10-8	1.85±5.41x10-3	(6.25±0.07) x10-6	1.82±2.01x10-2	(7.40±0.24) x10-8
	0.06	1.85±1.58x10-2	(9.92±0.06) x10-9	1.83±7.61x10-3	(6.31±0.59) x10-7	1.80±8.92x10-3	(8.29±0.98) x10-9
36B4-ds	6							1.83±1.83x10-2	(1.59±0.14) x10-3
	0.6							1.80±9.66x10-3	(1.54±0.04) x10-4
	0.06							1.82±9.03x10-3	(2.70±0.13) x10-5
IFNB1-ds	6									1.83±1.90x10-2	(1.45±0.14) x10-3
	0.6									1.83±2.71x10-2	(1.12±0.07) x10-4
	0.06									1.81±2.73x10-2	(1.77±0.18) x10-5
Tel-36B4-ds	6	1.82±2.14x10-2	(5.23±0.33) x10-7	1.82±2.65x10-3	(4.92±0.13) x10-5	1.82±1.01x10-2	(6.00±0.31) x10-7	1.83±1.26x10-2	(1.23±0.10) x10-3
	0.6	1.83±2.15x10-2	(4.17±0.78) x10-8	1.83±1.84x10-2	(3.43±0.72) x10-6	1.80±1.12x10-2	(5.11±0.60) x10-8	1.80±1.27x10-2	(7.13±0.60) x10-5
	0.06	1.81±9.90x10-3	(4.96±0.46) x10-9	1.82±7.17x10-3	(4.31±0.13) x10-7	1.82±2.94x10-2	(5.23±0.50) x10-9	1.81±1.64x10-2	(9.96±0.90) x10-6
Tel-IFNB1-ds	6	1.83±3.76x10-2	(8.69±0.10) x10-7	1.83±1.97x10-2	(6.91±0.13) x10-5	1.77±1.19x10-2	(6.90±0.46) x10-7			1.82±3.25x10-3	(1.58±0.08) x10-3
	0.6	1.79±4.56x10-2	(1.17±0.11) x10-7	1.83±1.97x10-2	(9.37±0.33) x10-6	1.82±6.70x10-2	(8.24±1.42) x10-8			1.81±2.99x10-2	(1.86±0.10) x10-4
	0.06	1.81±9.10x10-3	(1.65±0.13) x10-8	1.83±2.06x10-2	(1.06±0.14) x10-7	1.82±5.82x10-3	(1.09±0.28) x10-8			1.81±1.30x10-2	(2.31±0.05) x10-5
IFNB1-36B4-ds	6							1.84±8.03x10-3	(2.66±0.10) x10-3	1.78±1.21x10-1	(2.21±0.30) x10-3
	0.6							1.82±7.11x10-3	(2.45±0.04) x10-4	1.82±1.26x10-2	(1.83±0.02) x10-4
	0.06							1.83±1.43x10-2	(2.93±0.16) x10-5	1.79±1.13x10-2	(1.88±0.25) x10-5
Primer concentration (nM)	900 nM
Template	Template quantity (pg)	Tel1/tel2		tel1b/tel2b		telg/telc		36B4		IFNB1
		E	N0	E	N0	E	N0	E	N0	E	N0
Tel-ds	6	1.86±2.24x10-2	(9.03±0.92) x10-7	1.85±1.41x10-3	(7.11±1.08) x10-5	1.85±2.99x10-2	(9.45±0.87) x10-7
	0.6	1.85±2.80x10-2	(8.70±0.82) x10-8	1.85±3.63x10-2	(5.66±0.74) x10-6	1.82±1.74x10-2	(8.00±0.80) x10-8
	0.06	1.84±6.87x10-3	(1.37±0.02) x10-8	1.86±1.37x10-2	(7.80±0.47) x10-7	1.82±2.09x10-2	(9.25±0.19) x10-9
36B4-ds	6							1.83±3.39x10-2	(9.65±0.05) x10-4
	0.6							1.82±1.07x10-2	(8.65±1.10) x10-5
	0.06							1.80±6.92x10-3	(1.36±0.16) x10-5
IFNB1-ds	6									1.85±1.46x10-2	(1.27±0.08) x10-3
	0.6									1.81±2.30x10-2	(1.23±0.21) x10-4
	0.06									1.81±1.62x10-2	(1.78±0.20) x10-5
Tel-36B4-ds	6	1.82±2.53x10-2	(3.93±0.13) x10-7	1.85±1.12x10-2	(4.16±0.43) x10-5	1.82±1.26x10-2	(5.81±0.76) x10-7	1.80±1.24x10-2	(9.14±0.31) x10-4
	0.6	1.84±5.53x10-3	(4.18±0.15) x10-8	1.84±4.51x10-2	(3.42±0.96) x10-6	1.82±1.79x10-2	(4.15±0.02) x10-8	1.82±6.05x10-3	(5.71±0.51) x10-5
	0.06	1.84±3.57x10-2	(7.38±0.14) x10-9	1.86±2.49x10-2	(4.70±0.82) x10-7	1.82±2.22x10-2	(6.11±0.002) x10-9	1.84±2.70x10-3	(8.82±0.67) x10-6
Tel-IFNB1-ds	6	1.84±2.02x10-2	(1.01±0.03) x10-6	1.83±3.38x10-2	(8.55±0.49) x10-5	1.81±3.73x10-3	(7.06±0.69) x10-7			1.83±4.49x10-2	(1.95±0.08) x10-3
	0.6	1.84±8.93x10-3	(9.57±0.83) x10-8	1.87±4.18x10-2	(8.74±0.47) x10-6	1.83±5.38x10-3	(8.90±0.74) x10-8			1.81±7.76x10-3	(1.81±0.09) x10-4
	0.06	1.83±3.30x10-2	(1.74±0.27) x10-8	1.84±1.52x10-2	(1.36±0.14) x10-6	1.85±1.67x10-2	(1.25±0.17) x10-8			1.81±5.71x10-3	(2.45±0.14) x10-5
IFNB1-36B4-ds	6							1.84±1.31x10-3	(2.20±0.19) x10-3	1.81±2.96x10-2	(2.06±0.04) x10-3
	0.6							1.83±8.14x10-3	(1.80±0.08) x10-4	1.80±1.43x10-2	(1.45±0.05) x10-4
	0.06							1.83±1.19x10-2	(2.08±0.12) x10-5	1.80±1.71x10-2	(1.82±0.01) x10-5
