# Supplementary material for: A novel metric to improve mismatched primer selection and quantification accuracy in amplifying DNA repeats for quantitative polymerase chain reactions
Source: PLoS One. 2023 Oct 9;18(10):e0292559. doi: 10.1371/journal.pone.0292559 (PMC10561853; doi:10.1371/journal.pone.0292559)
Supplement: S6 Table — (XLSX) [file pone.0292559.s007.xlsx]

## Sheet: Supplemental Table 3
Supplemental Table 6: Estimated N0 and Cq values from qPCR assays using human gDNA as template
Primer concentration (nM)	100		500		900		Human cell line (20 ng gDNA template)	Cycling program
Primer pair	N0	Cq	N0	Cq	N0	Cq
tel1/tel2	2.37475e-07	24.1048	2.62472e-07	23.5466	3.14241e-07	23.0562	C1	#1 (60oC only)
tel1b/tel2b	4.72532e-06	18.8304	2.64285e-05	15.9421	1.0513e-05	17.218
telg/telc	1.70232e-09	32.11	1.28529e-08	28.9847	2.1297e-08	27.6029
36B4	5.60888e-07	21.6876	8.19683e-07	21.9365	8.25973e-07	21.7298
IFNB1	3.31318e-07	22.86	3.16685e-07	23.3668	3.20222e-07	23.9053
tel1/tel2	2.25254e-07	24.197	9.96077e-07	21.3403	1.05229e-06	21.0738	C3
tel1b/tel2b	2.09676e-05	16.2373	8.61957e-05	13.9834	9.12555e-05	13.6896
telg/telc	1.33842e-08	28.5785	1.4109e-07	24.9591	1.77151e-07	24.1113
36B4	7.32542e-07	21.2405	1.11136e-06	21.4265	9.96877e-07	21.4176
IFNB1	3.68174e-07	22.6811	4.21451e-07	22.8914	4.02914e-07	22.8299
tel1/tel2	2.37015e-06	20.0756	3.19075e-06	19.567	4.78179e-06	18.669	C1	#2 (49oC-60oC)
tel1b/tel2b	3.40433e-05	15.6561	5.46347e-05	14.8661	7.30747e-05	14.1319
telg/telc	2.53792e-07	23.8426	4.96169e-07	22.7667	7.47165e-07	21.8684
36B4	2.30301e-06	19.7136	2.60377e-06	19.8298	2.67193e-06	19.7315
IFNB1	9.48234e-07	21.2753	1.36507e-06	21.197	1.12854e-06	21.2574
tel1/tel2	1.79031e-05	16.576	1.26782e-05	16.5414	4.81794e-05	14.887	C3
tel1b/tel2b	0.000276818	11.9838	0.000349612	11.1656	0.00074595	10.348
telg/telc	3.03257e-06	19.5671	2.45777e-06	19.228	1.17947e-05	17.3179
36B4	2.80388e-06	19.38	2.34238e-06	19.7869	3.08086e-06	19.497
IFNB1	1.06957e-06	21.0707	9.94374e-07	21.2468	1.25428e-06	21.0826
tel1/tel2	1.36988e-06	21.1924	2.33005e-06	19.9843	4.21322e-06	18.906	C1	#3 (56oC-60oC)
tel1b/tel2b	5.51296e-05	14.77	8.21322e-05	13.8433	7.56674e-05	13.5856
telg/telc	2.28737e-07	23.9668	6.91691e-07	22.0292	8.01832e-07	21.7103
36B4	2.01021e-06	19.5604	2.54733e-06	19.6851	2.33452e-06	19.8124
IFNB1	1.04318e-06	21.0405	1.11723e-06	21.2946	1.05558e-06	21.4127
tel1/tel2	7.2872e-06	18.2716	1.93124e-05	16.4601	3.50504e-05	15.4243	C3
tel1b/tel2b	0.000451062	11.0882	0.000746246	10.2195	0.000724291	10.0238
telg/telc	1.83468e-06	20.3813	4.59078e-06	18.8722	5.67124e-06	18.4838
36B4	2.34512e-06	19.3037	2.92216e-06	19.458	2.51916e-06	19.6878
IFNB1	1.21859e-06	20.7768	1.42205e-06	20.891	1.25986e-06	21.1187
tel1/tel2	8.55411e-07	21.835	1.24878e-06	21.0931	1.04402e-06	21.044	C1	#4 (60oC-60oC)
tel1b/tel2b	1.58441e-05	16.6401	3.85403e-05	15.4553	4.82491e-05	14.7677
telg/telc	6.89274e-09	29.8892	5.44568e-08	26.5886	5.92315e-08	25.9772
36B4	1.87835e-06	19.7445	2.49784e-06	19.7565	2.25535e-06	19.7892
IFNB1	8.90987e-07	20.9104	1.22852e-06	21.1207	1.01901e-06	21.2438
tel1/tel2	9.02809e-07	21.7408	3.81499e-06	19.2381	5.32042e-06	18.376	C3
tel1b/tel2b	7.73322e-05	13.8868	0.000324949	11.9005	0.000372196	11.4196
telg/telc	6.15933e-08	26.11	4.61674e-07	22.9988	5.62333e-07	22.2566
36B4	2.27916e-06	19.4185	3.04919e-06	19.4282	2.76376e-06	19.456
IFNB1	1.03953e-06	20.6517	1.37185e-06	20.9374	1.23716e-06	20.9236
Primer concentration (nM)	100		500		900		Human cell line (5 ng gDNA template)	Cycling program
Primer pair	N0	Cq	N0	Cq	N0	Cq
tel1/tel2	8.51691e-08	25.8945	9.32802e-08	25.2581	9.26847e-08	25.059	C1	#1 (60oC only)
tel1b/tel2b	1.66086e-06	20.6499	3.74793e-06	19.1785	3.4777e-06	19.0242
telg/telc	4.62026e-10	34.3443	4.58044e-09	30.7184	7.00939e-09	29.4345
36B4	1.85635e-07	23.5392	2.76446e-07	23.7572	2.66241e-07	23.6093
IFNB1	9.8494e-08	24.9174	1.00791e-07	25.2714	9.79005e-08	25.1691
tel1/tel2	7.0271e-08	26.2301	2.87088e-07	23.3983	2.96426e-07	23.1519	C3
tel1b/tel2b	8.94396e-06	17.72	2.90711e-05	15.7842	3.03163e-05	15.4888
telg/telc	5.14744e-09	30.215	4.80221e-08	26.77	6.44117e-08	25.7788
36B4	2.34752e-07	23.1461	3.21934e-07	23.502	3.00686e-07	23.4073
IFNB1	1.19314e-07	24.5922	1.2318e-07	24.9377	1.12223e-07	24.9434
tel1/tel2	7.26206e-07	22.1228	8.96452e-07	21.6873	1.28281e-06	20.8231	C1	#2 (49oC-60oC)
tel1b/tel2b	9.34934e-06	17.9206	1.4995e-05	17.0318	2.46871e-05	15.8993
telg/telc	7.94536e-08	25.8441	1.45365e-07	24.8254	2.163e-07	23.9128
36B4	7.52426e-07	21.6101	7.83518e-07	21.8278	7.41188e-07	21.8425
IFNB1	2.89465e-07	23.2924	3.89614e-07	23.3122	3.33889e-07	23.2726
tel1/tel2	6.14344e-06	18.4272	3.36385e-06	18.6986	1.10392e-05	17.2993	C3
tel1b/tel2b	0.000102141	13.7309	0.000108207	13.0753	0.000248046	12.1413
telg/telc	1.07943e-06	21.3474	1.0225e-06	20.6554	3.82414e-06	19.1755
36B4	9.12997e-07	21.2822	6.84078e-07	21.84	9.33726e-07	21.4623
IFNB1	3.14712e-07	23.1503	2.98599e-07	23.2563	3.74324e-07	23.0834
tel1/tel2	4.79037e-07	23.0285	6.35731e-07	22.1488	1.13322e-06	21.0641	C1	#3 (56oC-60oC)
tel1b/tel2b	1.86215e-05	16.6712	2.13863e-05	16.0529	2.14217e-05	15.5754
telg/telc	8.14451e-08	25.7452	2.11859e-07	24.0028	2.5273e-07	23.6145
36B4	5.9945e-07	21.5758	7.5411e-07	21.6981	6.92383e-07	21.8035
IFNB1	3.31353e-07	22.9865	3.35235e-07	23.3087	3.26738e-07	23.361
tel1/tel2	2.43112e-06	20.1899	5.56358e-06	18.534	1.16458e-05	17.2351	C3
tel1b/tel2b	0.000172624	12.7707	0.000227356	12.1713	0.000197424	12.0734
telg/telc	6.2261e-07	22.2424	1.86909e-06	20.3711	1.79399e-06	20.3821
36B4	7.78405e-07	21.1406	9.07647e-07	21.3917	8.0749e-07	21.5515
IFNB1	3.9566e-07	22.6856	4.07546e-07	22.9819	4.11453e-07	22.9779
tel1/tel2	2.76817e-07	23.8057	3.63852e-07	23.1415	2.94514e-07	23.1174	C1	#4 (60oC-60oC)
tel1b/tel2b	4.84895e-06	18.6965	1.14677e-05	17.4764	1.39981e-05	16.7956
telg/telc	1.88795e-09	32.1238	1.68686e-08	28.5569	1.90304e-08	27.8542
36B4	6.07297e-07	21.6477	7.66848e-07	21.6998	6.79533e-07	21.7553
IFNB1	2.79363e-07	22.857	3.19227e-07	23.3593	2.94077e-07	23.2953
tel1/tel2	3.66807e-07	23.3141	9.25496e-07	21.5908	1.30794e-06	20.6748	C3
tel1b/tel2b	3.11783e-05	15.4645	0.000104459	13.7928	0.000106599	13.4686
telg/telc	2.50621e-08	27.6617	1.68404e-07	24.6925	1.804e-07	24.1361
36B4	7.09466e-07	21.3856	9.14835e-07	21.4094	8.51026e-07	21.3865
IFNB1	3.63473e-07	22.4152	4.01072e-07	22.9802	3.69753e-07	22.9173
