# Supplementary material for: A novel metric to improve mismatched primer selection and quantification accuracy in amplifying DNA repeats for quantitative polymerase chain reactions
Source: PLoS One. 2023 Oct 9;18(10):e0292559. doi: 10.1371/journal.pone.0292559 (PMC10561853; doi:10.1371/journal.pone.0292559)
Supplement: S7 Table — (XLSX) [file pone.0292559.s008.xlsx]

## Sheet: Sheet1
Supplemental Table 7: Adjusted Ni for telomere mesurements in human cell lines,
	corresponding to N0 in Supplemental Table 6.
Human cell line (20 ng gDNA template)	C1	C3	Primer concentration (nM)	Cycling program
Primer Pairs	Adjusted Ni	Adjusted Ni
Tel1/Tel2	0.0022008	0.00208755	100	#1 (60oC only)
Tel1b/Tel2b	0.000712861	0.00316317
Telg/Telc	4.7539e-05	0.000373767
Tel1/Tel2	0.00044254	0.00167943	500
Tel1b/Tel2b	0.000548832	0.00178999
Telg/Telc	2.80388e-05	0.000307791
Tel1/Tel2	0.0005922	0.00198309	900
Tel1b/Tel2b	0.00020789	0.00180454
Telg/Telc	4.46358e-05	0.000371285
Tel1/Tel2	0.000673008	0.00508364	100	#2 (49oC-60oC)
Tel1b/Tel2b	0.000550724	0.00447813
Telg/Telc	0.000105909	0.00126551
Tel1/Tel2	0.000588405	0.00233798	500
Tel1b/Tel2b	0.000497649	0.0031845
Telg/Telc	0.000106868	0.000529372
Tel1/Tel2	0.000500301	0.00504083	900
Tel1b/Tel2b	0.000456644	0.00466145
Telg/Telc	0.000115582	0.00182458
Tel1/Tel2	0.000647061	0.00344211	100	#3 (56oC-60oC)
Tel1b/Tel2b	0.000422279	0.00345502
Telg/Telc	6.33152e-05	0.000507844
Tel1/Tel2	0.000448321	0.00371587	500
Tel1b/Tel2b	0.000228639	0.0020774
Telg/Telc	4.68746e-05	0.000311109
Tel1/Tel2	0.000425591	0.00354055	900
Tel1b/Tel2b	0.000190502	0.00182349
Telg/Telc	3.4313e-05	0.000242691
Tel1/Tel2	0.00680794	0.00718516	100	#4 (60oC-60oC)
Tel1b/Tel2b	0.00212583	0.0103758
Telg/Telc	0.000239508	0.00214024
Tel1/Tel2	0.00185443	0.00566523	500
Tel1b/Tel2b	0.000738761	0.00622879
Telg/Telc	0.000112838	0.000956622
Tel1/Tel2	0.00117851	0.00600578	900
Tel1b/Tel2b	0.000567615	0.0043786
Telg/Telc	9.18094e-05	0.000871621
Human cell line (5 ng gDNA template)	C1	C3	Primer concentration (nM)	Cycling program
Primer Pairs	Adjusted Ni	Adjusted Ni
Tel1/Tel2	0.000789307	0.000651238	100	#1 (60oC only)
Tel1b/Tel2b	0.000250557	0.00134929
Telg/Telc	1.29025e-05	0.000143747
Tel1/Tel2	0.000157274	0.000484042	500
Tel1b/Tel2b	7.7832e-05	0.000603709
Telg/Telc	9.9923e-06	0.000104761
Tel1/Tel2	0.000174668	0.000558628	900
Tel1b/Tel2b	6.87701e-05	0.000599491
Telg/Telc	1.46908e-05	0.000134999
Tel1/Tel2	0.000206208	0.00174444	100	#2 (49oC-60oC)
Tel1b/Tel2b	0.000151246	0.00165234
Telg/Telc	3.31564e-05	0.000450453
Tel1/Tel2	0.000165314	0.000620325	500
Tel1b/Tel2b	0.000136585	0.000985624
Telg/Telc	3.13096e-05	0.000220234
Tel1/Tel2	0.000134216	0.00115499	900
Tel1b/Tel2b	0.00015427	0.00155004
Telg/Telc	3.34604e-05	0.000591574
Tel1/Tel2	0.000226273	0.00114834	100	#3 (56oC-60oC)
Tel1b/Tel2b	0.000142636	0.00132226
Telg/Telc	2.25442e-05	0.00017234
Tel1/Tel2	0.00012232	0.00107048	500
Tel1b/Tel2b	5.95351e-05	0.000632913
Telg/Telc	1.43573e-05	0.000126665
Tel1/Tel2	0.00011447	0.00117638	900
Tel1b/Tel2b	5.39318e-05	0.00049704
Telg/Telc	1.08151e-05	7.67706e-05
Tel1/Tel2	0.0022031	0.0029193	100	#4 (60oC-60oC)
Tel1b/Tel2b	0.000650593	0.00418325
Telg/Telc	6.56023e-05	0.000870855
Tel1/Tel2	0.000540317	0.00137435	500
Tel1b/Tel2b	0.000219818	0.00200232
Telg/Telc	3.4953e-05	0.000348945
Tel1/Tel2	0.000332451	0.00147642	900
Tel1b/Tel2b	0.000164677	0.00125406
Telg/Telc	2.94973e-05	0.000279621
